# Supplementary material for: A Novel Pyrazole Exhibits Potent Anticancer Cytotoxicity via Apoptosis, Cell Cycle Arrest, and the Inhibition of Tubulin Polymerization in Triple-Negative Breast Cancer Cells
Source: Cells. 2024 Jul 20;13(14):1225. doi: 10.3390/cells13141225 (PMC11274517; doi:10.3390/cells13141225)
Supplement: Supplementary file 1 [file cells-13-01225-s001.zip]

Archive with 1 entries (1 files):
- cells-3066460-supplementary.pdf
